# Supplementary material for: Exposure to Salinity and Light Spectra Regulates Glucosinolates, Phenolics, and Antioxidant Capacity of Brassica carinata L. Microgreens
Source: Antioxidants (Basel). 2021 Jul 26;10(8):1183. doi: 10.3390/antiox10081183 (PMC8389028; doi:10.3390/antiox10081183)
Supplement: Supplementary file 1 [file antioxidants-10-01183-s001.zip]

Archive with 1 entries (1 files):
- antioxidants-1300785-supplementary.pdf
